# Supplementary material for: TB/FLU-06E Influenza Vector-Based Vaccine in the Complex Therapy of Drug-Susceptible and Drug-Resistant Experimental Tuberculosis
Source: Pharmaceutics. 2024 Jun 25;16(7):857. doi: 10.3390/pharmaceutics16070857 (PMC11279844; doi:10.3390/pharmaceutics16070857)
Supplement: Supplementary file 1 [file pharmaceutics-16-00857-s001.zip]

Archive with 1 entries (1 files):
- pharmaceutics-3014119-supplementary.pdf
